# Supplementary material for: Effects of Plant-Based Diets on Anthropometric and Cardiometabolic Markers in Adults: An Umbrella Review
Source: Nutrients. 2023 May 16;15(10):2331. doi: 10.3390/nu15102331 (PMC10222061; doi:10.3390/nu15102331)
Supplement: Supplementary file 1 [file nutrients-15-02331-s001.zip]

Archive with 1 entries (1 files):
- nutrients-2328259-supplementary.pdf
